# Supplementary material for: MDT: A simple tool to facilitate dropcasting on in situ TEM MEMS chips
Source: HardwareX. 2025 Jun 21;23:e00666. doi: 10.1016/j.ohx.2025.e00666 (PMC12226395; doi:10.1016/j.ohx.2025.e00666)
Supplement: Supplementary Data 2 [file mmc2.zip]

Archive with 2 entries (2 files):
- MDT_design.blend
- MDT_design.stl
